# Supplementary material for: Development of PCR-Based Race-Specific Markers for Differentiation of Indian Fusarium oxysporum f. sp. cubense, the Causal Agent of Fusarium Wilt in Banana
Source: J Fungi (Basel). 2022 Jan 5;8(1):53. doi: 10.3390/jof8010053 (PMC8782045; doi:10.3390/jof8010053)
Supplement: Supplementary file 1 [file jof-08-00053-s001.zip]

Archive with 1 entries (1 files):
- jof-1510505-SI.pdf
